# Supplementary material for: Parallel identification of novel antimicrobial peptide sequences from multiple anuran species by targeted DNA sequencing
Source: BMC Genomics. 2018 Nov 20;19:827. doi: 10.1186/s12864-018-5225-5 (PMC6245896; doi:10.1186/s12864-018-5225-5)
Supplement: Supplementary file 3 — List of signal peptides used for transcriptome screening. (XLSX 46 kb) [file 12864_2018_5225_MOESM3_ESM.xlsx]

## Sheet: Title
Additional file 3. List of signal peptides used for transcriptome screening. Sequences are grouped based on frog families they originate from. DADP ID is provided in all cases and UniProt ID when possible.

## Sheet: Ranidae
DADP ID	UniProt ID	Species	Signal peptide sequence
SP_A0SN42	A0SN42	Amolops loloensis	MFTLKKSLLLLFFLGTINLSLC
SP_A0SN45	A0SN45	Amolops loloensis	MFTLKKSLLLLFFLGTINLSLC
SP_A0SN46	A0SN46	Amolops loloensis	MFTLKKSLLLLFFLGTINLSLC
SP_A0SN48	A0SN48	Amolops loloensis	MFTLKKSLLLLFFLATINLSLC
SP_A0SN47	A0SN47	Amolops loloensis	MFTLRKSLLLLFFLATINLSLC
SP_C5H0D6	C5H0D6	Amolops loloensis	MFTMKKSLLLLFFLGTIHLSLC
SP_C5H0D7	C5H0D7	Amolops loloensis	MFTLKKSLLLLFFLGTINLSLC
SP_C5H0D8	C5H0D8	Amolops loloensis	MFTLKKSLLLLFFLGTINLSLC
SP_C5H0D9	C5H0D9	Amolops loloensis	MFTLKKSLLLLFFLGTINLSLC
SP_C5H0E0	C5H0E0	Amolops loloensis	MFPLKKSLLLLFFLATINLSLC
SP_C5H0D4	C5H0D4	Amolops loloensis	MFTLKKSMLLLFFLGTISLSLC
SP_C5H0D5	C5H0D5	Amolops loloensis	MFTMKKSLLLLFFLGTISLSLC
SP_C5H0E2	C5H0E2	Amolops loloensis	MFTLKKSLLLLFFLGTINLSLC
SP_C5H0C7	C5H0C7	Amolops loloensis	MFPMKKSLLLLFFFGPISLSFC
SP_C5H0C8	C5H0C8	Amolops loloensis	MFTLKKSLLLLFFLGTISLSLC
SP_A0AAS2	A0AAS2	Rana amurensis	MFTLKKSLLLLFFLGTINLSLC
SP_A0AAS3	A0AAS3	Rana amurensis	MFTLKKSLLLLFFLGTINLSLC
SP_E3SZN7	E3SZN7	Odorrana andersonii	MFTLKKPLLLLFFLGTINLSFC
SP_E3SZN9	E3SZN9	Odorrana andersonii	MFTLKKPLLLLFFLGTISLSLC
SP_Q06B80	Q06B80	Rana chensinensis	MFTLKKSLLLLFFLGTINLSLC
SP_Q1KLZ4	Q1KLZ4	Rana chensinensis	MFTLKKSLLLLFFLGTISLSLC
SP_B8QZV7	B8QZV7	Rana chensinensis	MFTLKKSLLLLFFIGVIKLSLC
SP_C3RT12	C3RT12	Limnonectes kuhlii	MFTMKKSLLLLFFLGIVSLSLC
SP_C3RT13	C3RT13	Limnonectes kuhlii	MFTMKKSLLLLFFLGIVSLSLC
SP_B8QZV5	B8QZV5	Rana chensinensis	MFTLKKSLLLLFFLGTINLSLC
SP_B8QZV6	B8QZV6	Rana chensinensis	MFTLKKSLLLLFFLGTINLSLC
SP_A7WNV3	A7WNV3	Lithobates palustris	MFTTKKSMLLLFFLGTINLSLC
SP_A7WNV4	A7WNV4	Lithobates palustris	MFTLKKSMLLLFFLGTINLSLC
SP_P0C5W7	P0C5W7	Rana dybowskii	MFTLKKSLLLLFFLGTISLSLC
SP_P32412	P32412	Pelophylax esculentus	MFTLKKSMLLLFFLGTINLSLC
SP_A6MAS4	A6MAS4	Odorrana grahami	MFTMKKSLLLLFFLWTINLSLC
SP_A6MAS7	A6MAS7	Odorrana grahami	MFTLKKSLLLFFLWTINLSLC
SP_D1MIZ4	D1MIZ4	Amolops ricketti	MFTFKKSMLLLFFLGTINLSLC
SP_B8QSS4	B8QSS4	Hylarana latouchii	MFTMKKSMLLIFFLGTINLSLC
SP_C0JLE8	C0JLE8	Hylarana latouchii	MFTMKKSLLLIFFLGTINLSLC
SP_Q8QFQ5	Q8QFQ5	Lithobates pipiens	MFTLNKFLLLLFFLGTINLSFC
SP_Q1JS93	Q1JS93	Odorrana versabilis	MFTLKKSLLLLFFLGTINLSLC
SP_E1AWB7	E1AWB7	Odorrana margaretae	MFTLKKPLLLLFFLGTISLSLC
SP_A6MAT0	A6MAT0	Odorrana grahami	MFTMKKSLLLLFVLGTISLSLC
SP_A6MAT4	A6MAT4	Odorrana grahami	MFTLKKSLLLLFFLGTISLSLC
SP_A6MAT1	A6MAT1	Odorrana grahami	MFTMKKSLLLLFFLGTISLSLC
SP_A6MAU3	A6MAU3	Odorrana grahami	MFTLKKSLLLLFFLGTISLSLC
SP_A6MAT3	A6MAT3	Odorrana grahami	MFTMKKPLLLLFFLGTISLSLC
SP_A6MBT9	A6MBT9	Odorrana grahami	MFTMKKSLLLLFFLGTISLSLC
SP_A6MAU2	A6MAU2	Odorrana grahami	MFTLKKSLLLLFFLGTISLSLC
SP_D5MTH2	D5MTH2	Rana tagoi okiensis	MFTLKKSMLLLFFLGTISFSLC
SP_A0AEI5	A0AEI5	Hylarana guentheri	MFTMKKSLLLLFFLGTVSLSLC
SP_A0AEI6	A0AEI6	Hylarana guentheri	MFTMKKSLLLLFFLGMISLSLC
SP_D1MIZ7	D1MIZ7	Amolops ricketti	MFTTKKSLLVLFFLGTISLSFC
SP_D1MIZ8	D1MIZ8	Amolops ricketti	MFTSKKSLLVLFFLGTISLSFC
SP_C0ILK5	C0ILK5	Hylarana nigrovittata	MFPMKKSLLLLFFLGFVSLSLC
SP_C0ILK4	C0ILK4	Hylarana nigrovittata	MFTMKKSLLLLFFLGFVSLSLC
SP_C0ILK3	C0ILK3	Hylarana nigrovittata	MFPMKKSLLLLFFLGFVSLSLC
SP_D2K8J2	D2K8J2	Odorrana andersonii	MFTLKKPLLLLFFLGTINLSLC
SP_D1MIZ6	D1MIZ6	Amolops ricketti	MFTSKKSMLLLFFLGTINLSLC
SP_E3SYK9	E3SYK9	Odorrana andersonii	MFTLKKPLLLLFFLGTISLSLC
SP_E3SYJ3	E3SYJ3	Odorrana andersonii	MFTMKKSLLLLFVLGTISLSLC
SP_E3SYJ5	E3SYJ5	Odorrana andersonii	MFTLKKPLLLLFFLGTISLSLC
SP_E3SYJ6	E3SYJ6	Odorrana andersonii	MFTLKKSLLLLFFLGTVSLSLC
SP_E3SYJ7	E3SYJ7	Odorrana andersonii	MFTMKKSLLLLFFLGTISLSLC
SP_D3X8H9	D3X8H9	Rana dybowskii	MFTLKKSLLLLFFLGTISLSLC
SP_B5A9S9	B5A9S9	Rana dybowskii	MFTLKKSLLLLFFLGTINFSLC
SP_B5A9T1	B5A9T1	Rana dybowskii	MFTLKKSLLLLFFIGVIKLSLC
SP_E1AWC0	E1AWC0	Odorrana margaretae	MFTLKKPLLLIVLLGIISLSLC
SP_A6MAU5	A6MAU5	Odorrana grahami	MFTLKKSLLLIVLLGIISLSLC
SP_A6MAV8	A6MAV8	Odorrana grahami	MFTLKKPLLLIVLLGIISLSLC
SP_A6MAU6	A6MAU6	Odorrana grahami	MFTLKKSLLLIVLLGTISLSLC
SP_A6MAV1	A6MAV1	Odorrana grahami	MFTMKKPLLLIVLLGIISLSLC
SP_A6MAW0	A6MAW0	Odorrana grahami	MFSLKKSLLLIVLLGIISLSLC
SP_A6MAW2	A6MAW2	Odorrana grahami	MFTLKKSLLLIVLLGIISLSLC
SP_Q1MU23	Q1MU23	Pelophylax fukienensis	MFTLKKPLLLIVLLGMISLSLC
SP_Q1MU21	Q1MU21	Odorrana schmackeri	MFTLKKPLLLIVLLGIISLTLC
SP_Q1MU19	Q1MU19	Odorrana versabilis	MFTLKKSLLLIVLLGIISLSLC
SP_Q1JS87	Q1JS87	Odorrana versabilis	MFTLKKPLLLIVLLGIISLSLC
SP_A7WNV5	A7WNV5	Lithobates palustris	MFTTKKSMLLLFFLGTISLSLC
SP_E1AXF6	E1AXF6	Amolops mantzorum	MFTMKKPLLLLFFLGTISLSLC
SP_A6MAW5	A6MAW5	Odorrana grahami	MFTMKKSLLVLFFLGTISLSLC
SP_A6MAX7	A6MAX7	Odorrana grahami	MFTLKKSLLVLFFLGTISLSLC
SP_A6MAW7	A6MAW7	Odorrana grahami	MFTMKKSLLVLFFLGTTSLSLC
SP_A6MAY0	A6MAY0	Odorrana grahami	MFTLKKSLLVLFFLGTISLSLC
SP_A6MAW9	A6MAW9	Odorrana grahami	MFTMRKSLLVLFFLGTISLSLC
SP_A6MAX4	A6MAX4	Odorrana grahami	MFTLKKSLLVLFFLGTISLSLC
SP_A6MAX8	A6MAX8	Odorrana grahami	MFTMKKPLLVLFFLGTISLSLC
SP_A6MAY1	A6MAY1	Odorrana grahami	MFTMKKSLLVLFFLGTISLSLC
SP_Q1MU22	Q1MU22	Pelophylax fukienensis	MFTLKKSLLLLFFIGTISLSLC
SP_Q1MU20	Q1MU20	Odorrana schmackeri	MFTLKKSLLVLFFLGTISLSLC
SP_Q1MU18	Q1MU18	Odorrana versabilis	MFTLKKSLLLLFFLGTISLSLC
SP_E3SYL6	E3SYL6	Odorrana andersonii	MFTLKKSLLLIVLLGIISLSLC
SP_E3SYL7	E3SYL7	Odorrana andersonii	MFTMKKPLLLVLLGIISLSLC
SP_E3SYM0	E3SYM0	Odorrana andersonii	MFTLKKSLLLIVLLGIISLSLC
SP_E3SYM1	E3SYM1	Odorrana andersonii	MFPLKKPLLLIVLFGIISLSLC
SP_E3SYM6	E3SYM6	Odorrana andersonii	MFTLKKSLLVLFFLGTISLSLC
SP_P80398	P80398	Glandirana rugosa	MFTMKKSLLFLFFLGTISLSLC
SP_C0ILG2	C0ILG2	Hylarana nigrovittata	MFTMKKSLLLLFFLGTINLSLC
SP_C0ILG5	C0ILG5	Hylarana nigrovittata	MFPMKKSLLLIFFLGTINLSFC
SP_C0ILG9	C0ILG9	Hylarana nigrovittata	MFTMKKSLLLLFFLGTINLSLC
SP_C0ILJ2	C0ILJ2	Hylarana nigrovittata	MFTMKKSLLLLFFLGTINLSLC
SP_C0ILJ3	C0ILJ3	Hylarana nigrovittata	MFTMKKSLLLIFFLGTINLSLC
SP_C0ILG3	C0ILG3	Hylarana nigrovittata	MFTMKKSLLLIFFLGTINLSLC
SP_C0ILG7	C0ILG7	Hylarana nigrovittata	MFTMKKSLLLLFFLGTINLSFC
SP_E1AXE6	E1AXE6	Amolops granulosus	MFTLKKSMLLLLFLGTVSLSLC
SP_P0C2A4	P0C2A4	Odorrana grahami	MFTMKKSMLLLFFLGTISLSLC
SP_P85070	P85070	Odorrana grahami	MFTMKKSMLLLFFLGTISLSLC
SP_B3VZU2	B3VZU2	Rana dybowskii	MFTLKKSLLLLFFLGVINVSLC
SP_D0ES73	D0ES73	Nanorana parkeri	MFTLKKTLFLVFFLGMVSLSLC
SP_D0ES74	D0ES74	Nanorana parkeri	MFTLKKSLFLVFFLGMVSLALC
SP_C3RT04	C3RT04	Odorrana livida	MFTLKKPLLLIVLLGMISLSLC
SP_C3RT05	C3RT05	Odorrana livida	MFTLKKSLLLLFFLGTVSLSLC
SP_C4MEB5	C4MEB5	Odorrana livida	MFTLKKPLLLLFFLGTINLSLC
SP_Q2UXR4	Q2UXR4	Odorrana livida	MFTLKKSLLLLFFLGTINLSLC
SP_Q2UXR3	Q2UXR3	Odorrana livida	MFTLKKSLLLLFFLGTISLSLC
SP_C3RSZ3	C3RSZ3	Odorrana livida	MFTMKKSLLLLFFLGTISLSLC
SP_Q2UXR2	Q2UXR2	Odorrana livida	MFTLKKSLLLLFFLGTISLSLC
SP_C4MEB6	C4MEB6	Odorrana livida	MFTMKKSLLLLFFLGTISLSLC
SP_Q2UXR1	Q2UXR1	Odorrana livida	MFTMKKSLLVLFFLGTISLSLC
SP_C3RSZ6	C3RSZ6	Odorrana livida	MFTMKKSLLFLFFLGIVSLSFC
SP_C3RSZ8	C3RSZ8	Odorrana livida	MFTMKKSLLLLFFLGITNLSFC
SP_C4MEB7	C4MEB7	Odorrana livida	MFTMKKSLLLLFFLGIINLSLC
SP_C0IL66	C0IL66	Hylarana nigrovittata	MFTMKKSLFLLFFLGTISLSLC
SP_C0IL69	C0IL69	Hylarana nigrovittata	MFTMKKSLLLIFFLGIVSLSLC
SP_C0IL72	C0IL72	Hylarana nigrovittata	MFTMKKSLLLLFFLGTISLSLC
SP_C0IL91	C0IL91	Hylarana nigrovittata	MFTMKKSLLLLFFLGVISLSLC
SP_C0ILA0	C0ILA0	Hylarana nigrovittata	MFTMKKSLLLLFFLGTISLSLC
SP_C0ILA2	C0ILA2	Hylarana nigrovittata	MFTMKKSPLLLFFLGTISLSLC
SP_E3SYN8	E3SYN8	Odorrana andersonii	MFTLKKSLLLLFFLGTISLSLC
SP_C0ILA3	C0ILA3	Hylarana nigrovittata	MFTMKKSLLLLFFLGMISLSLC
SP_C0ILA6	C0ILA6	Hylarana nigrovittata	MFTMKKSLLLLFFLGMISLSLC
SP_C0ILA7	C0ILA7	Hylarana nigrovittata	MFTMKKSLLLLFFLGMISLSFC
SP_E1AWC3	E1AWC3	Odorrana margaretae	MFTSKKPLLLLFFLGTINLSLC
SP_E1AWC4	E1AWC4	Odorrana margaretae	MFTLKKSLLLLFFLGTINLSLC
SP_B0B2H6	B0B2H6	Pelophylax nigromaculatus	MFTTKKSILLLFFLGMVSLALC
SP_A1JUI6	A1JUI6	Odorrana livida	MFTLKKSLLLLFFLGMVSLALC
SP_B0B2H4	B0B2H4	Odorrana hejiangensis	MFTLKKSLLLLFFLGMVSLALC
SP_A1JUI7	A1JUI7	Odorrana livida	MFTLKKSLLLLFFLGTINLSLC
SP_B0B2H7	B0B2H7	Odorrana schmackeri	MFTLKKSILLLFFLGTINLSLC
SP_B7UEM0	B7UEM0	Odorrana schmackeri	MFTLKKSLLLLFFLGTINLSLC
SP_B7UEM1	B7UEM1	Odorrana schmackeri	MFTTKKSLLLLFFLGTINLSLC
SP_A6MAZ5	A6MAZ5	Odorrana grahami	MFTMKKSMLLLFFLGTISLSLC
SP_A6MAZ4	A6MAZ4	Odorrana grahami	MFTLKKSMLLLFFLGTISLSLC
SP_A6MB24	A6MB24	Odorrana grahami	MFTLKKSMLLLFFLGTISLSLC
SP_A6MB45	A6MB45	Odorrana grahami	MFTLKKSLLLLFFLGTINLSFC
SP_A6MB66	A6MB66	Odorrana grahami	MFTLKKSLLLLFFLGTINLSLC
SP_D2K8G6	D2K8G6	Odorrana andersonii	MFTLKKPLLLLFFLGTISLSLC
SP_D2K8B7	D2K8B7	Odorrana andersonii	MFTMKKSLLLLFFLGTISLSLC
SP_D2K8D3	D2K8D3	Odorrana andersonii	MFTMKKPLLLLFFLGTISLSLC
SP_D2K8E7	D2K8E7	Odorrana andersonii	MFTLKKPLLLLFFLGTISLSLC
SP_E3SYQ0	E3SYQ0	Odorrana andersonii	MFPLKKSLLLLFFLGTISLSFC
SP_E3SYU5	E3SYU5	Odorrana andersonii	MFTLKKSLLLLFFLGTISLSLC
SP_E3SYW0	E3SYW0	Odorrana andersonii	MFTLKKPLLLLFFLGTISLSLC
SP_E3SYS4	E3SYS4	Odorrana andersonii	MFPMKKPLLLLFFLGTISLSFC
SP_E3SYW1	E3SYW1	Odorrana andersonii	MFTMKKPLLLLFFLGTISLSFC
SP_E3SYU1	E3SYU1	Odorrana andersonii	MFPLKKSLLLLFFLGPISLSFC
SP_E3SYU0	E3SYU0	Odorrana andersonii	MFTLKKSLLLLFFLGTISLSLC
SP_E3SYU4	E3SYU4	Odorrana andersonii	MFTMKKSLLLLFFLGTISLSFC
SP_E3SYW2	E3SYW2	Odorrana andersonii	MFPMKKPLLLLFFLGTISLSFC
SP_E3SYS5	E3SYS5	Odorrana andersonii	MFPLKKPLLLLFFLGTISLSFC
SP_E3SYT4	E3SYT4	Odorrana andersonii	MFTLKKPLLLLFFLGTISLSLC
SP_E3SYR8	E3SYR8	Odorrana andersonii	MFTLKKPLLLLFFLGTISLSFC
SP_E3SYU2	E3SYU2	Odorrana andersonii	MFTLKKPLLLLFFLGTISLSLC
SP_E3SYU3	E3SYU3	Odorrana andersonii	MFTMKKSLLLLFFLGTISLSFC
SP_E3SZA6	E3SZA6	Odorrana andersonii	MFTMKKSLLLLFFLGTISLSLC
SP_A6MBD6	A6MBD6	Odorrana grahami	MFTLKKSLLLLFFLGIVSLSVC
SP_A6MBE0	A6MBE0	Odorrana grahami	MFTLKKPLLLLFFLGIVSLSVC
SP_A6MBD4	A6MBD4	Odorrana grahami	MFTLKKSLLLLFFLGIISLSFR
SP_A6MBE5	A6MBE5	Odorrana grahami	MFTLKKSLLLLFFLGIISLSFC
SP_A6MBD5	A6MBD5	Odorrana grahami	MFTLKKSLLLLFFFGIVSLSVC
SP_A6MBD7	A6MBD7	Odorrana grahami	MFTMKKSLLLLFFLGIVSLSVC
SP_A6MBE3	A6MBE3	Odorrana grahami	MFTMKKSLLLLFSLGIVSLSVC
SP_A6MBD9	A6MBD9	Odorrana grahami	MFTLKKSLLVLFFLGIVSLSVC
SP_D0PRC0	D0PRC0	Odorrana grahami	MFTLKKSLFVLFFLGIVSLSVC
SP_E3SZA7	E3SZA7	Odorrana andersonii	MFTLKKSLLLLFFLGIVSLSSC
SP_A6MBF6	A6MBF6	Odorrana grahami	MFTLKKPLLLLFFLGTISLSLC
SP_A6MBE6	A6MBE6	Odorrana grahami	MFTMKKSLLLLLFLGTISLSLC
SP_A6MBH0	A6MBH0	Odorrana grahami	MFTLKKSLLLLLFLGTISLSLC
SP_A6MBG9	A6MBG9	Odorrana grahami	MFTLKKSLLLLLFLGTIPLSLC
SP_A6MBK0	A6MBK0	Odorrana grahami	MFPLKKSLLLLLFLGTISLSLC
SP_A6MBH1	A6MBH1	Odorrana grahami	MFTLKKSLLLLLFLGTISLSLC
SP_A6MBK1	A6MBK1	Odorrana grahami	MFPLKKPLLLLFFLGTISLSFC
SP_A6MBE7	A6MBE7	Odorrana grahami	MFTMKKSLLLLLFLGTISLSLC
SP_A6MBI9	A6MBI9	Odorrana grahami	MFTLKKSLLLLLFLGTISLSLC
SP_A6MBL6	A6MBL6	Odorrana grahami	MFTMKKSLLLLFFXGIVSLSLC
SP_A6MBL0	A6MBL0	Odorrana grahami	MFTMKKSLLLLFFIGTISLSLC
SP_A6MBL1	A6MBL1	Odorrana grahami	MFTMKKSLLLLFFIGTISLSLC
SP_A6MBL5	A6MBL5	Odorrana grahami	MFTMKKSLLLLFFLGIVSLSLC
SP_A6MBL4	A6MBL4	Odorrana grahami	MFPMKKSLLLLFFLGIVSLSLC
SP_A6MBK9	A6MBK9	Odorrana grahami	MFTMKKSLLVLFFLGIVSLSLC
SP_D2K8E4	D2K8E4	Odorrana andersonii	MFPLKKSLLVLFFLGIVSLSFC
SP_D2K8I2	D2K8I2	Odorrana andersonii	MFTMKKSLLVLFFLGIVSLSLC
SP_E3SZB5	E3SZB5	Odorrana andersonii	MFTMKKPLLVLFFLGIVSLSLC
SP_E3SZB4	E3SZB4	Odorrana andersonii	MFTLKKPLLVLFFLGIVSLSLC
SP_A6MBL8	A6MBL8	Odorrana grahami	MFTMKKSLLLLFFLATINLSLC
SP_A6MBL7	A6MBL7	Odorrana grahami	MFTMKKSLLLLFFLATINLSLC
SP_E3SZB9	E3SZB9	Odorrana andersonii	MFPLKKPLLLLFFLATINLSLC
SP_A6MBL9	A6MBL9	Odorrana grahami	MFTMKKSLLLLFFLGTINLSLC
SP_A6MBM0	A6MBM0	Odorrana grahami	MFTLKKSLLLLFFLGTINLSLC
SP_A6MBM3	A6MBM3	Odorrana grahami	MFTMKKPLFLLFFLGTINLSLC
SP_A6MBN4	A6MBN4	Odorrana grahami	MFTLKKSLLLLFFLGTINLSLC
SP_A6MBN6	A6MBN6	Odorrana grahami	MFTLKKPLLVLFFLGTISLSLC
SP_A6MBN8	A6MBN8	Odorrana grahami	MFTMKKSLLVLFFLGTISLSLC
SP_A6MBP5	A6MBP5	Odorrana grahami	MFTLKKFLLLLFFLGIVSSSPC
SP_A6MBQ0	A6MBQ0	Odorrana grahami	MFTLKKSLLLLFFLGTINLFFC
SP_B4ERK3	B4ERK3	Odorrana schmackeri	MFTLKKSLLLLFFLGTINSSLC
SP_A6MBQ1	A6MBQ1	Odorrana grahami	MFTLKKSLLLLFFLGTINLSLC
SP_A6MBQ9	A6MBQ9	Odorrana grahami	MFTMKKSLLLLFFLGTINLSLC
SP_A6MBR0	A6MBR0	Odorrana grahami	MFTMKKSLLLLFFLGTINLSLC
SP_A6MBQ6	A6MBQ6	Odorrana grahami	MFTMKKSLLLLFFLGTINLSIC
SP_A6MBQ7	A6MBQ7	Odorrana grahami	MFTMKKSLLLLFFLGTINLSFC
SP_A6MBQ8	A6MBQ8	Odorrana grahami	MFTMKKSLLLLFFLGTINLSFC
SP_E1B259	E1B259	Odorrana margaretae	MFTLKKPLLLLFFLGTINLSLC
SP_A6MBR1	A6MBR1	Odorrana grahami	MFTLKKSLLLLFFLGTINLSLC
SP_E3SZH7	E3SZH7	Odorrana andersonii	MFTLKKPLLLLFFLGTINLSLC
SP_E3SZH8	E3SZH8	Odorrana andersonii	MFTLKKSLLLLFFLGTISLSLC
SP_E3SZH9	E3SZH9	Odorrana andersonii	MFTMKKPLLHLFFLGTINLSLC
SP_A6MBR9	A6MBR9	Odorrana grahami	MFTMKKSLLLLFFLGAISLSLC
SP_A6MBS0	A6MBS0	Odorrana grahami	MFTLKKSLLLLFFLGAISLSLC
SP_E3SZI2	E3SZI2	Odorrana andersonii	MFTMKKSLLLLFFLGAISLSLC
SP_A6MBS1	A6MBS1	Odorrana grahami	MFTLKKSLLLLFFLGTISLSLC
SP_A6MBS3	A6MBS3	Odorrana grahami	MFTLKKSLLLLFFLGTISLSLC
SP_A6MBS4	A6MBS4	Odorrana grahami	MFTMKKSLLLLFFLGTISLSLC
SP_E3SZI5	E3SZI5	Odorrana andersonii	MFTLKKPPLLLFFLGTISLSPC
SP_E3SZI3	E3SZI3	Odorrana andersonii	MFTMKKPLLLLFFFGTISLSLC
SP_E3SZI4	E3SZI4	Odorrana andersonii	MFTLKKSLLLLFFLGTISLSLC
SP_A6MBS7	A6MBS7	Odorrana grahami	MFPLKKSLLLLFFLGTINLSFC
SP_A6MBS8	A6MBS8	Odorrana grahami	MFTLKKSLLLLFFLGTINLSLC
SP_E3SZI6	E3SZI6	Odorrana andersonii	MFTLKKSLLLLFFLGTINLSLC
SP_A7YL71	A7YL71	Odorrana grahami	MFTLKKSLLLLFFLGTINLSLC
SP_B5L181	B5L181	Odorrana grahami	MFTLKKPLLLLFFLGTINLSLC
SP_B5L183	B5L183	Odorrana grahami	MFTLKKPLLLLFFLGTINLSLC
SP_Q1JS88	Q1JS88	Odorrana versabilis	MFTLKKPLLLIVLLGIISLSLC
SP_D0ES75	D0ES75	Nanorana parkeri	MFTLKKSLFLVFFLGMVSLSLC
SP_A8DY01	A8DY01	Babina pleuraden	MFTLKKTLLLLFFLGTISISLC
SP_A8B5P0	A8B5P0	Babina pleuraden	MFTLKKTLLLLYFLGTISISLC
SP_A7BJK6	A7BJK6	Rana tagoi	MFTLKKSMLLLFFLGTISFSLC
SP_A7BJK5	A7BJK5	Rana sakuraii	MFTLKKSMLLLFFLGTISFSLC
SP_P39084	P39084	Lithobates catesbeianus	MFTLKKSLLLLFFLGTINLSLC
SP_C5IBR9	C5IBR9	Lithobates catesbeianus	MFTLKKSLLLLFFLGTITLSLC
SP_C5IBS0	C5IBS0	Lithobates catesbeianus	MFTMKKSLLLLFFLGTITLSLC
SP_A7WNV6	A7WNV6	Lithobates palustris	MFTTKKSMLLFFFLGTISLSLC
SP_E3SZK8	E3SZK8	Odorrana andersonii	MFTMKKPLLLLFFFGTISLSLC
SP_E3SZL1	E3SZL1	Odorrana andersonii	MFTMKKSLSLLFFLGFISLSLC
SP_E3SZL0	E3SZL0	Odorrana andersonii	MFTMKKPLLLLFFLGFISLSLC
SP_E3SZK9	E3SZK9	Odorrana andersonii	MFPMKKSLLLLFFLGFISLSLC
SP_E1AWD0	E1AWD0	Odorrana margaretae	MFTLKKSLLLLFFLGTISLSLC
SP_D5LXG2	D5LXG2	Odorrana schmackeri	MFTMKKSLLLLFFLGFISLSLC
SP_Q8QFQ4	Q8QFQ4	Lithobates pipiens	MFTMKKSLLLFFFLGTISLSLC
SP_Q1JS92	Q1JS92	Odorrana versabilis	MFTLKKSFLLLFFLGTITLSLC
SP_C1C3U1	C1C3U1	Lithobates catesbeianus	MFTSKKSLLLLFFLGTINLSFC
SP_D5MTH6	D5MTH6	Rana tagoi okiensis	MFTLKKSMLLLFFLGTISLSLC
SP_D5MTH7	D5MTH7	Rana tagoi okiensis	MFTLKKSMLLLFFLGTISLSLC
SP_D5MTI5	D5MTI5	Rana sakuraii	MFTLKKSMLLLFFLGTISFSLC
SP_C0ILB4	C0ILB4	Hylarana nigrovittata	MFTMKKSLLFLFFLGTISLSFC
SP_C0ILD2	C0ILD2	Hylarana nigrovittata	MFTMKKSLLFLFFLGTISLSFC
SP_C0ILD5	C0ILD5	Hylarana nigrovittata	MFPMKKSLLFLFFLGTISLSFC
SP_C0ILC8	C0ILC8	Hylarana nigrovittata	MFTMKKSLLFLFFLGTISLSFC
SP_C0ILD4	C0ILD4	Hylarana nigrovittata	MFTMKKSLLSLFFLGTISLSFC
SP_C0ILE1	C0ILE1	Hylarana nigrovittata	MFTMKKSLLFLFFLGTISLSFC
SP_C0ILE3	C0ILE3	Hylarana nigrovittata	MFTMKKSLLFLFFLGTISLSFC
SP_C0ILC7	C0ILC7	Hylarana nigrovittata	MFTMKKSLLFPFFLGTISLSFC
SP_C0ILC0	C0ILC0	Hylarana nigrovittata	MFTMKKSLLFLFFLGTTSLSFC
SP_C0ILC6	C0ILC6	Hylarana nigrovittata	MFTMKKSLLFLFFLGTISLSFR
SP_B9UYA2	B9UYA2	Hylarana latouchii	MFTLKKPMLLLFFLGTINLSLC
SP_B8QZV9	B8QZV9	Rana chensinensis	MFTLKKSLLLLFFLGTINLSLC
SP_B8QZV8	B8QZV8	Rana chensinensis	MFTLKKSLLLLFFLGTISLSLC
SP_A3KD26	A3KD26	Rana ornativentris	MFTLKKSLLLLFFLGTINLSLC
SP_A0ZT59	A0ZT59	Rana ornativentris	MFTLKKSLLLLFFLGTINLSLC
SP_A3KD27	A3KD27	Rana ornativentris	MFTLKKSLLLLFFLGTINLSLC
SP_A1IKN3	A1IKN3	Rana sakuraii	MFTLKKSLLLLFFLGTINLSLC
SP_A7WNV7	A7WNV7	Lithobates palustris	MFTSKKSLLLLFFLGTINLSLC
SP_B0B2H5	B0B2H5	Rana amurensis	MFTLKKSLLLLFFLGTINLSLC
SP_E1AXF1	E1AXF1	Amolops granulosus	MFTLKKPLLLLFFLGTINLSLC
SP_E1AXF2	E1AXF2	Amolops granulosus	MFTLKKSLLLLFFLATINLSLC
SP_E1AXF3	E1AXF3	Amolops granulosus	MFTLKKSLLLLFFLGTINLSLC
SP_B0B2H3	B0B2H3	Lithobates pipiens	MFTLKKSLLLLFFLGTINLSLC
SP_Q2PGA8	Q2PGA8	Rana tagoi	MFTLKKSLLLLFFLGTINLSLC
SP_Q2PGA7	Q2PGA7	Rana tagoi	MFTLKKSLLLLFFLGTINLSLC
SP_Q1JS91	Q1JS91	Odorrana versabilis	MFTLKKSLLLLFFLGTINLSLC
SP_E1AZ87	E1AZ87	Amolops lifanensis	MFTLKKSLLLLFFLATINLSLC
SP_B8QSS5	B8QSS5	Hylarana latouchii	MFTLKKSLLLIFFLGTINLSLC
SP_B9UYA1	B9UYA1	Hylarana latouchii	MFTLKKTLLLLFFLGTINLSLC
SP_C0JLF0	C0JLF0	Hylarana latouchii	MFTLKKSLLLLFFLGTINLSLC
SP_C0JLF1	C0JLF1	Hylarana latouchii	MFTMKKSLLLLFFLGTINLSLC
SP_E1B248	E1B248	Amolops mantzorum	MFTLKKPLLLLFFLGTINLSLC
SP_C0ILJ6	C0ILJ6	Hylarana nigrovittata	MFTMKKSLLLLFFLGTINLSLC
SP_C0ILJ7	C0ILJ7	Hylarana nigrovittata	MFTMKKSLLFLFFLGTINLSLC
SP_C0ILK2	C0ILK2	Hylarana nigrovittata	MFTMKKSLLLLFFLGAINLSLC
SP_D5MTH4	D5MTH4	Rana tagoi okiensis	MFTLKKSLLLLFFLGTINLSLC
SP_D5MTH5	D5MTH5	Rana tagoi okiensis	MFTLKKSLLLLFFLGTINLSLC
SP_C7ENH5	C7ENH5	Fejervarya cancrivora	MFTLRKSLLLIFFLGMVSLSLC
SP_C7ENH6	C7ENH6	Fejervarya cancrivora	MFTLRKSLLLIFFLGMVSLSLC
SP_E7EKM2	E7EKM2	Hylarana spinulosa	MFTMKKSLLLLFFLGIVSLSLC
SP_E7EKC6	E7EKC6	Odorrana hainanensis	MFTMKKPLLLIVLLGIISLSLC
SP_E7EKC7	E7EKC7	Odorrana hainanensis	MFTMKKPLLVLFFLGTISLSLC
SP_E7EKF0	E7EKF0	Amolops hainanensis	MFTLKKPMLLLFFLGTINLSLC
SP_E7EKD9	E7EKD9	Odorrana hainanensis	MFTTKKPLLLLFFLGIISLSVC
SP_E7EKJ4	E7EKJ4	Hylarana spinulosa	MFTMKKPLLLLFFLGTINLSLC
SP_P85071	P85071	Odorrana grahami	MFTLKKSQLLLFFPGTINLSLC
SP_P0C2A5	P0C2A5	Odorrana grahami	MFTLKKSQLLLFFPGTINLSLC
SP_A6MAY9	A6MAY9	Odorrana grahami	MFTMKKSLLLLFFLGTINLSLC
SP_A6MB92	A6MB92	Odorrana grahami	MFPLKKSLLLLFFLGTINLSFC
SP_A6MB14	A6MB14	Odorrana grahami	MFTLKKSLLLLFFLGTINLSFC
SP_A6MAZ2	A6MAZ2	Odorrana grahami	MFTLKKSLLLLFFLGTINLSLC
SP_A6MAZ0	A6MAZ0	Odorrana grahami	MFTLKKSLLLLFFLGTINLSLC
SP_A6MAY7	A6MAY7	Odorrana grahami	MFTMKKPLLLLFFLGTINLSLC
SP_A6MB41	A6MB41	Odorrana grahami	MFTLKKPLLLLFFLGTINLSLC
SP_A6MB79	A6MB79	Odorrana grahami	MFTMKKSLLLLFFLGTINLSLC
SP_A6MAY8	A6MAY8	Odorrana grahami	MFTMKKSLLLLFFLGTINLSLC
SP_A6MB01	A6MB01	Odorrana grahami	MFTLKKSLLLLFFLGTINLSLC
SP_A6MB77	A6MB77	Odorrana grahami	MFTMKKYLLLLFFLGTINLSLC
SP_A6MB95	A6MB95	Odorrana grahami	MFPLKKSLLLLFFLGTINLSLC
SP_A6MAZ9	A6MAZ9	Odorrana grahami	MFTMKKSLLLLLFLGTINLSLC
SP_A6MB21	A6MB21	Odorrana grahami	MFTLKKSLLLLFFLGTINLSLC
SP_A6MB04	A6MB04	Odorrana grahami	MFTLKKSLLLPFFLGTINLSLC
SP_A6MB08	A6MB08	Odorrana grahami	MFTLKKSLLLLFFLGTINLSLC
SP_A6MB83	A6MB83	Odorrana grahami	MFTLKKSVLLLFFLGTISLSLC
SP_A6MB89	A6MB89	Odorrana grahami	MFPLKKSPLLLFFLGTINLSFC
SP_A6MB73	A6MB73	Odorrana grahami	MFTLKKYLLLLFFLGTINLSLC
SP_A6MBA2	A6MBA2	Odorrana grahami	MFTMKKSLLLLFFLGTINLSFC
SP_A6MB10	A6MB10	Odorrana grahami	MFTLKKSQLLLFFPGTINLSLC
SP_A6MB31	A6MB31	Odorrana grahami	MFTLKKSLLLLFFLGTINLSLC
SP_A6MB62	A6MB62	Odorrana grahami	MFTLKKSMLLLFFLGTISLSLC
SP_A6MB91	A6MB91	Odorrana grahami	MFTMKKSLLLLFFLGTINLSLC
SP_A6MB05	A6MB05	Odorrana grahami	MFTLKKPLLLLFFLGTINLSLC
SP_A6MB75	A6MB75	Odorrana grahami	MFTLKKSLLLLFFLGTINLSLC
SP_A6MBA3	A6MBA3	Odorrana grahami	MFTMKKSLLPLFFLGTINLSLC
SP_E3SYP8	E3SYP8	Odorrana andersonii	MFTMKKSLLLLFFLGTINLSLC
SP_E3SYP5	E3SYP5	Odorrana andersonii	MFPLKKPLLLLFFFGTINLSFC
SP_E3SYP7	E3SYP7	Odorrana andersonii	MFTLKKPLLLLFFLGTINLSLC
SP_E3SYP6	E3SYP6	Odorrana andersonii	MFTMKKPLLLLFFLGTINLSFC
SP_A6MBK7	A6MBK7	Odorrana grahami	MFTLLLLFFLGTISLSLC
SP_F1T152	F1T152	Odorrana ishikawae	MFTLKKSLLLLFFLGTISLSLC
SP_2741		Amolops loloensis	MGLSATLWFLMGVAAGSMAS
SP_G3ETQ2	G3ETQ2	Amolops jingdongensis	MFTLKKPLLLLFFLGTVSLSLC
SP_G3F826	G3F826	Amolops jingdongensis	MFTMKKPLLVLFFLGTVSLSVC
SP_G3ETQ3	G3ETQ3	Amolops jingdongensis	MFTLKKPLLVLLFLGTVSLSLC
SP_F1T151	F1T151	Odorrana ishikawae	MFTLKKSLLLLFFLGTISLSVC
SP_F1T149	F1T149	Odorrana ishikawae	MFTLKKPLLLIVLLGIISLSLC
SP_F1T150	F1T150	Odorrana ishikawae	MFTLKKPLLLIVLLGIISLSLC
SP_F1T153	F1T153	Odorrana ishikawae	MFNMKKSLLLLFFLGTISLSLC
SP_F1T154	F1T154	Odorrana ishikawae	MFTMKKSLLVLFFLGTISLSLC
SP_F1T155	F1T155	Odorrana ishikawae	MFTLKKSLLLLFFLGTISLSLC
SP_F1T156	F1T156	Odorrana ishikawae	MFTLKKSMLLLFFLGTINLSLC
SP_F1T157	F1T157	Odorrana ishikawae	MFTLKKSMLLLFFLGTINLSLC
SP_F1AEK7	F1AEK7	Rana chensinensis	MFTMKKSMLLLFFLGTISLSLC
SP_F1AEK6	F1AEK6	Rana chensinensis	MFTLKKSMLLLFFLGTISLSLC
SP_F1AEM1	F1AEM1	Rana chensinensis	MFTLKKSMLLLFFLGTISLSLC
SP_F1AEM2	F1AEM2	Rana chensinensis	MFTLKKSMLLLFFLGTISLSLC
SP_F1AEM3	F1AEM3	Rana chensinensis	MFTSKKSMLLFFFLGTISLSLC
SP_F1AEL3	F1AEL3	Rana chensinensis	MFTLKKSLLLLFFIGVIKLSLC
SP_F1AEL6	F1AEL6	Rana chensinensis	MFTMKKSMLLLFFLGTISLSLC
SP_F1AEM7	F1AEM7	Rana chensinensis	MFTLKKSLLLLFFLGTINLSLC
SP_F4N9N4	F4N9N4	Limnonectes fujianensis	MFTLKKSLLLLFFLGTINLSLC
SP_F4N9N5	F4N9N5	Limnonectes fujianensis	MFTLKKSLLLLFFLGTINLSLC
SP_F2YHN9	F2YHN9	Amolops hainanensis	MLPLKKSMLLLFFLGTINLSLC
SP_2821		Odorrana andersonii	MFPLKKPLLLIVLFGIISLSLC
SP_2825		Odorrana andersonii	MFTLKKPLLVLFFLGIVSLSLC
SP_2826		Odorrana andersonii	MFTLKKPLLLLFFLGTISLSLC
SP_2831		Odorrana andersonii	MFTMKKSLLLLFFLGTISLSLC
SP_2842		Odorrana andersonii	MFTLKKSLLLLFFLGIVSLSSC
SP_2843		Odorrana andersonii	MFTLKKSLLLLFFLGTINLSFC
SP_2862		Odorrana schmackeri	MFPLKKSLLLLFFFGTISLFFF
SP_2866		Odorrana hejiangensis	MFTLKKSLLFLFFLGIISLSLC
SP_2951		Odorrana ishikawae	MFTLKKSLLLLFFIGTISLSLC
SP_G3XHN9	G3XHN9	Odorrana ishikawae	MFTLKKSLLLLFFLGSISLSLC
SP_G3XHP1	G3XHP1	Odorrana ishikawae	MFTLKKSMLLLFFLGTINLSLC
SP_2960		Odorrana grahami	MFTLKKSLLLLFFVGFISLSLC
SP_2961		Odorrana grahami	MFTMKKSLLLLFFVGFISLSLC
SP_2962		Odorrana grahami	MFTLKKSLLLLFFLGFISLSLC
SP_2963		Odorrana grahami	MFTMKKSLLLLFFLGFISLSLC
SP_2964		Odorrana grahami	MFTLKKSVLLLFFLGFISLSLC
SP_2969		Odorrana tiannanensis	MFTMKKSMLLLLFLGTINLSLS
SP_G3XHP2	G3XHP2	Odorrana ishikawae	MFTLKKSLLLLFFLGTINLSLC
SP_2975		Amolops hainanensis	MFTMKKSMLLLFFLGTINLSLC

## Sheet: Bombinatoridae
DADP ID	UniProt ID	Species	Signal peptide sequence
SP_C3RSP2	C3RSP2	Bombina maxima	MNFKYIIAVSFLIASAYA
SP_C3RSV6	C3RSV6	Bombina maxima	MNFKYIVAVSFLIASAYA
SP_C3RSW2	C3RSW2	Bombina maxima	MNFKYIVAVSFLIASAYA
SP_C3RSX4	C3RSX4	Bombina maxima	MNFKYIVAVSFLIASAYA
SP_C3RSZ0	C3RSZ0	Bombina maxima	MNFKYIVAVSFLIASAYA
SP_C3RSQ2	C3RSQ2	Bombina maxima	MNFKYIVAVSFLIASAYA
SP_C3RSS5	C3RSS5	Bombina maxima	MNFKYIVAVSFLIASGYA
SP_C3RST6	C3RST6	Bombina maxima	MNFKYIVAVSFLIASAYA
SP_C3RST7	C3RST7	Bombina maxima	MNFKYIVAVSFLIASAYA
SP_C3RSY2	C3RSY2	Bombina maxima	MNFKYIVAVSFLIASAYA
SP_C3RSP0	C3RSP0	Bombina maxima	MNFKYIVAVSFLIASAYA
SP_C3RST4	C3RST4	Bombina maxima	MNFKYIVAVSFLIASAYA
SP_C3RST9	C3RST9	Bombina maxima	MKFKYIVAVSFLIASAYA
SP_C3RSV7	C3RSV7	Bombina maxima	MNFKYIVAVSFLLASAYA
SP_C3RSQ6	C3RSQ6	Bombina maxima	MNFKYIAAVSFLIAFAYA
SP_C3RSQ7	C3RSQ7	Bombina maxima	MNFKYIVAVSFLIASAYA
SP_C3RSS8	C3RSS8	Bombina maxima	MNFKYIVAVSFLIASAYA
SP_C3RSX5	C3RSX5	Bombina maxima	MNFKYIVAVSFLIASAYA
SP_C3RSY0	C3RSY0	Bombina maxima	MNFKYIVAVSFLIASAYA
SP_C3RSY6	C3RSY6	Bombina maxima	MNFKYIVAVSFLIASVYA
SP_C3RSY9	C3RSY9	Bombina maxima	MNFKYIVAVSFLIASAYA
SP_C3RSW1	C3RSW1	Bombina maxima	MNFKYIVAVSFLIASAYA
SP_C3RSX2	C3RSX2	Bombina maxima	MNFKCIVAVSFLIASAYA
SP_C3RSS0	C3RSS0	Bombina maxima	MNFKYIVAVSFLIASAYA
SP_C3RSS2	C3RSS2	Bombina maxima	MNFKYIVAVSFLIASAYA
SP_C3RSW3	C3RSW3	Bombina maxima	MNFKYIVAVSFLIASAYA
SP_C3RSW6	C3RSW6	Bombina maxima	MNFKYIVAVSFLIASAYA
SP_C3RSX9	C3RSX9	Bombina maxima	MNFKYIVAVSFLIASAYA
SP_C3RST5	C3RST5	Bombina maxima	MNFKYIVAVSFLIASAYA
SP_C3RSU2	C3RSU2	Bombina maxima	MNFKYIVAVSFLIASAYA
SP_C3RSW0	C3RSW0	Bombina maxima	MNFEYIVAVSFLIASAYA
SP_C3RSX3	C3RSX3	Bombina maxima	MNFKYIVAVSFLIASACA
SP_C3RSY1	C3RSY1	Bombina maxima	MNFKYIVAVSFLIASAYA
SP_C3RSY7	C3RSY7	Bombina maxima	MNFKYIVAVSFLIASAYA
SP_C3RSU8	C3RSU8	Bombina maxima	MNFKYIVAVSFLIASAYA
SP_C3RSQ4	C3RSQ4	Bombina maxima	MNFKYIVAVSFLIASAYA
SP_C3RSR6	C3RSR6	Bombina maxima	MKFKYIVAVSFLIASAYA
SP_C3RST2	C3RST2	Bombina maxima	MNFKYIVAVSFLIASAYA
SP_C3RSX8	C3RSX8	Bombina maxima	MNFKYIVAVSFLIASAYA
SP_C3RSY3	C3RSY3	Bombina maxima	MNFKYIVAVSFLIASAYA
SP_C3RSS3	C3RSS3	Bombina maxima	MNFKYIVAVSFLIASAYA
SP_C3RSQ8	C3RSQ8	Bombina maxima	MNFKYIVAVSFLIAFAYA
SP_C3RSW7	C3RSW7	Bombina maxima	MNFKYIVAVSFLIASAYA
SP_C3RSY4	C3RSY4	Bombina maxima	MNFKYIVAVSFLIASAYA
SP_C3RSY5	C3RSY5	Bombina maxima	MNFKYIVAVSFLIASAYA
SP_C3RSZ2	C3RSZ2	Bombina maxima	MKFKYIVAVSFLIASAYA
SP_C3RSS9	C3RSS9	Bombina maxima	MKFKYIVAVSFLIASAYA
SP_C3RST3	C3RST3	Bombina maxima	MNFKYIVAVSFLIASAYA
SP_C3RST8	C3RST8	Bombina maxima	MNFKYIVAVSFLIASAYA
SP_C3RSU3	C3RSU3	Bombina maxima	MNFKYIVAVSFLIASAYA
SP_C3RSX7	C3RSX7	Bombina maxima	MNFKYIVAVSFLIASVYA
SP_C3RSZ1	C3RSZ1	Bombina maxima	MNFKYIVAVSFLIASAYA
SP_C3RSR3	C3RSR3	Bombina maxima	MNFKYIVAVSFLIASAYA
SP_C3RSR1	C3RSR1	Bombina maxima	MNFKYIVAVSFLIASAYA
SP_C3RSV1	C3RSV1	Bombina maxima	MNFKYIVAVSFLIASAYA
SP_C3RSV9	C3RSV9	Bombina maxima	MNFKYIVAVSFLISSAYA
SP_C3RSX6	C3RSX6	Bombina maxima	MNFKYIVAVSFLIASAYA
SP_C3RSP4	C3RSP4	Bombina maxima	MNFKYIVAVSFLIASAYT
SP_C3RSQ3	C3RSQ3	Bombina maxima	MNFKYIVAVSFLIASAYA
SP_C3RST1	C3RST1	Bombina maxima	MNFKYIVAVSFLIASAYA
SP_C3RSU1	C3RSU1	Bombina maxima	MNFKYIVAVSFLIASAYA
SP_C3RSV5	C3RSV5	Bombina maxima	MNFKYIVAVSFLIASAYA
SP_C3RSY8	C3RSY8	Bombina maxima	MNFKYIVAVSFLIASAYA
SP_P29002	P29002	Bombina orientalis	MNFKYIVAVSILIASAYA
SP_P29006	P29006	Bombina variegata	MNFKYIVAVSILIASAYA
SP_P82286	P82286	Bombina variegata	MNFKYIVAVSILIASAYA
SP_P29004	P29004	Bombina orientalis	MNFKYIVAVSILIASAYA
SP_Q4L0B6	Q4L0B6	Bombina maxima	MNFKYIVAVSFLIASAYA
SP_B5L125	B5L125	Bombina maxima	MNFKYIVAVSFLIASAYA
SP_B5L128	B5L128	Bombina maxima	MNFKYIVAVSFLIASAYA
SP_B5L132	B5L132	Bombina maxima	MNFKYIVAVSILIASAYA
SP_B5L112	B5L112	Bombina maxima	MNFKYIVAVSFLIASAYA
SP_B5L102	B5L102	Bombina maxima	MNFKYIVAVSFLIASAYA
SP_B5L138	B5L138	Bombina maxima	MNFKYIVAVSFLIASAYA
SP_B5L105	B5L105	Bombina maxima	MNFKYIVAVSFLIASAYA
SP_B5L153	B5L153	Bombina maxima	MNFKYIVAVSFLLASAYA
SP_B5L160	B5L160	Bombina maxima	MNFKYIVAVSFLIASAYA
SP_B5L116	B5L116	Bombina maxima	MNFKYIVAVSFLIASAYA
SP_B5L0Z6	B5L0Z6	Bombina maxima	MNFKYIVAVSFLIASAYA
SP_B5L0Z9	B5L0Z9	Bombina maxima	MNFLVHSCSVLFNSISIA
SP_B5L161	B5L161	Bombina maxima	MNFKYIVAVSFLIASAYA
SP_B5L141	B5L141	Bombina maxima	MNFKYIVAVSFLIASAYA
SP_B5L143	B5L143	Bombina maxima	MNFKYIVAVSFLIASAYA
SP_B5L118	B5L118	Bombina maxima	MNFKYIVAVSFLIASAYA
SP_B5L0Z4	B5L0Z4	Bombina maxima	MNFKYIVAVSFLIASAYA
SP_B5L0Z8	B5L0Z8	Bombina maxima	MNFKYIVAVSFLIASAYA
SP_B5L100	B5L100	Bombina maxima	MNFKYIVAVSFLIASAYA
SP_B5L0Z1	B5L0Z1	Bombina maxima	MNFKYIVAVSFLIASAYA
SP_B5L104	B5L104	Bombina maxima	MNFKYIVAVSFLIASAYA
SP_B5L145	B5L145	Bombina maxima	MNFKYIVAVSFLIASAYA
SP_B5L157	B5L157	Bombina maxima	MNFKYIVAVSFLIASAYA
SP_B5L135	B5L135	Bombina maxima	MNFKYIVAVSFLIASAYA
SP_B5L0Z3	B5L0Z3	Bombina maxima	MNFKYIVAVSFLIASAYA
SP_B5L106	B5L106	Bombina maxima	MNFKYIVAVSFLIASAYA
SP_B5L0Z0	B5L0Z0	Bombina maxima	MNFKYIVAVSFLIASAYA
SP_B5L154	B5L154	Bombina maxima	MNFKYILAVSFLIASAYA
SP_B5L0Y9	B5L0Y9	Bombina maxima	MNFKYIVAVSFLIASAYA
SP_B5L133	B5L133	Bombina maxima	MNFKYIVAVSFLIASAYA
SP_B5L0Z2	B5L0Z2	Bombina maxima	MNFKYIVAVSFLIASAYA
SP_B5L0Z5	B5L0Z5	Bombina maxima	MNFKYIVAVSFLIASAYA
SP_B5L156	B5L156	Bombina maxima	MNFKYIVAVSFLIASAYA
SP_B5L113	B5L113	Bombina maxima	MNFKYIVAVSFLIASAYA
SP_B5L130	B5L130	Bombina maxima	MNFKYIVAVSFLIASAYA
SP_B5L129	B5L129	Bombina maxima	MNFKYIVAVSFLIASAYA
SP_Q58T45	Q58T45	Bombina maxima	MNFKYIVAVSFLIASAYA
SP_Q58T41	Q58T41	Bombina maxima	MNFKYIVAVSFLIASAYA
SP_P83080	P83080	Bombina maxima	MNFKYIVAVSFLLASAYA
SP_C3RTK8	C3RTK8	Bombina maxima	MNFKYIVAVSFLLASAYA
SP_Q58T87	Q58T87	Bombina maxima	MNFKYIVAVSFLIASAYA
SP_C3RTK0	C3RTK0	Bombina maxima	MNFKYIVAVSFLIASAYA
SP_C3RTJ9	C3RTJ9	Bombina maxima	MNFKYIVAVSFLIASACA
SP_P83081	P83081	Bombina maxima	MNFKYIVAVSFLIASAYA
SP_C3RTK1	C3RTK1	Bombina maxima	MNFKYIVAVSFLIASAYA
SP_Q58T49	Q58T49	Bombina maxima	MNFKYIVAVSFLIASAYA
SP_Q58T86	Q58T86	Bombina maxima	MNFKYIVAVSFLIASAYA
SP_C3RTJ3	C3RTJ3	Bombina maxima	MNFKYIVAVSFLIASAYA
SP_Q58T48	Q58T48	Bombina maxima	MNFKYIVAVSFLIASAYA
SP_Q58T64	Q58T64	Bombina maxima	MHFKYIVAVSFLIASAYA
SP_Q58T65	Q58T65	Bombina maxima	MNFKYIVAVSFLIASAYA
SP_Q58T46	Q58T46	Bombina maxima	MNFKYIVAVSFLIASAYA
SP_Q58T43	Q58T43	Bombina maxima	MNFKYIVAVSFLIASAYA
SP_Q58T40	Q58T40	Bombina maxima	MNFKYIVAVSFLIASAYA
SP_P83082	P83082	Bombina maxima	MNFKYIVAVSFLIASAYA
SP_Q58T68	Q58T68	Bombina maxima	MNFKYIVAVSFLIASAYA
SP_Q58T70	Q58T70	Bombina maxima	MNFKYIVAVSFLIASAYA
SP_Q58T83	Q58T83	Bombina maxima	MNFKYIVAVSFLIASAYA
SP_Q8JHE1	Q8JHE1	Bombina maxima	MNFKYIFAVSFLIASAYA
SP_Q58T69	Q58T69	Bombina maxima	MNFKYIVAVSFLIASAYA
SP_Q58T80	Q58T80	Bombina maxima	MNFKYIVAVSFLIASAYA
SP_C3RTJ1	C3RTJ1	Bombina maxima	MNFKYIIAVSFFIASAYA
SP_C3RTJ5	C3RTJ5	Bombina maxima	MNFKYIVAASFLIASAYA
SP_P83083	P83083	Bombina maxima	MNFKYIIAVSFFIASAYA
SP_Q58T79	Q58T79	Bombina maxima	MNFKYIIAVSFFIASAYA
SP_Q58T52	Q58T52	Bombina maxima	MNFKYIIAVSFFIASAYA
SP_Q58T42	Q58T42	Bombina maxima	MNFKYIIAVSFLIASAYA
SP_Q58T44	Q58T44	Bombina maxima	MNFKYIFAVSFLIASAYA
SP_Q58T62	Q58T62	Bombina maxima	MNFKYIVAVSFLIASAYA
SP_Q58T77	Q58T77	Bombina maxima	MNFKYIVAVSFLIASAYA
SP_C3RTJ4	C3RTJ4	Bombina maxima	MNFKYIVAVSFLIASAYA
SP_P83084	P83084	Bombina maxima	MNFKYIVAVSFLIASAYA
SP_Q58T60	Q58T60	Bombina maxima	MNFKYIVAVSFLIASAYA
SP_Q58T61	Q58T61	Bombina maxima	MNFKYIVAVSFLIASAYA
SP_C3RTL1	C3RTL1	Bombina maxima	MNFKYIVAVSFLIASAYA
SP_C3RTK4	C3RTK4	Bombina maxima	MNFKYIVAVSFFIASAYA
SP_C3RTJ2	C3RTJ2	Bombina maxima	MNFKYIVAVSFLLASAYA
SP_C3RTK9	C3RTK9	Bombina maxima	MNFKYIVAVSFLIASAYA
SP_C3RTK3	C3RTK3	Bombina maxima	MNFKYIVAVSFFIASAYA
SP_Q58T74	Q58T74	Bombina maxima	MNFKYIVAVSFLIASAYA
SP_Q58T56	Q58T56	Bombina maxima	MKFKYIVAVSFLIASAYA
SP_Q58T55	Q58T55	Bombina maxima	MNFKYIVAVSFLIASAYA

## Sheet: Hylidae
DADP ID	UniProt ID	Species	Signal peptide sequence
SP_P31107	P31107	Phyllomedusa bicolor	MAFLKKSLFLVLFLGLVSLSIC
SP_B5AKW4	B5AKW4	Litoria caerulea	MAFLKKSLFLVLFLGFVSVSIC
SP_B5AKW5	B5AKW5	Litoria caerulea	MAFLKKSLFLGLFLGFVSVSIC
SP_Q800R2	Q800R2	Litoria caerulea	MASLKKSLFLVLLLGFVSVSIC
SP_P80282	P80282	Phyllomedusa bicolor	MDILKKSLFLVLFLGLVSLSIC
SP_P81488	P81488	Phyllomedusa bicolor	MAFLKKSLFLVLFLGLVSLSVC
SP_O93454	O93454	Pachymedusa dacnicolor	MAFLKKSLFLVLFLALVPLSIC
SP_Q7T3K6	Q7T3K6	Phyllomedusa sauvagii	MDILKKSLFLVLFLGLVSLSIC
SP_P81485	P81485	Phyllomedusa bicolor	MAFLKKSVFLVLFLGLVSLSIC
SP_P81486	P81486	Phyllomedusa bicolor	MAFLKKSLFLVLFLGLVSLSIC
SP_Q1EJP5	Q1EJP5	Phyllomedusa azurea	MAFMKKSLFLVLFLGMVSLSIC
SP_Q800R4	Q800R4	Phyllomedusa bicolor	MAFLKKSLFLVLFLALVPLSIC
SP_Q1EN15	Q1EN15	Phyllomedusa sauvagii	MAFLKKSLFLVLFLGLVSLSIC
SP_Q800R3	Q800R3	Phyllomedusa bicolor	MAFLKKSLFLVLFLGLVSLSIC
SP_E3PQH3	E3PQH3	Phyllomedusa sauvagii	MDILKKSLFLVLFLGLVSLSIC
SP_P84567	P84567	Phyllomedusa hypochondrialis	MAFLKKSLFLVLFLGLATLSIC
SP_P85882	P85882	Phyllomedusa azurea	MAFLKKSLFLVLFLGLVSLSIC
SP_P84572	P84572	Phyllomedusa hypochondrialis	MAFLKKSLFLVLFLGLVSLSIC
SP_P86037	P86037	Hypsiboas raniceps	MAFLKKSLFLVLFLGIVSLSIC
