# Supplementary material for: Parallel identification of novel antimicrobial peptide sequences from multiple anuran species by targeted DNA sequencing
Source: BMC Genomics. 2018 Nov 20;19:827. doi: 10.1186/s12864-018-5225-5 (PMC6245896; doi:10.1186/s12864-018-5225-5)
Supplement: Supplementary file 7 — BLASTp output for novel identified putative AMP sequences. (XLSX 47 kb) [file 12864_2018_5225_MOESM7_ESM.xlsx]

## Sheet: Title
Additional file 7. BLASTp output with 10 most significant hits for identified putative AMP sequences with no significant identity to the known proteins, less than 80% identity to known AMP sequences and 100% identity to proteins stored at NCBI database with <70% query cover.

## Sheet:  BLAST hits
#	Query peptide sequence	Description	Max score	Total score	Query cover	E value	Identity	Accession
No identity to proteins stored at NCBI nr database
1	FLGALGNALSRVLGK
		collagen triple helix repeat protein [Nostoc sp. 'Lobaria pulmonaria (5183) cyanobiont']	33.7	33.7	0.8	2.7	0.92	AVH71585.1
		collagen-like protein [Nostoc sp. 'Lobaria pulmonaria (5183) cyanobiont']	33.7	33.7	0.8	2.7	0.92	WP_104907140.1
		bifunctional proline dehydrogenase/L-glutamate gamma-semialdehyde dehydrogenase PutA [Dechloromonas denitrificans]	32.9	32.9	0.86	5.5	0.85	WP_083518132.1
		predicted protein [Ostreococcus lucimarinus CCE9901]	32	32	0.86	11	0.85	XP_001415830.1
		chloride channel protein [Sorangium cellulosum]	32	32	0.93	11	0.8	KYF82558.1
		hypothetical protein [Limnohabitans sp. 2KL-51]	32	32	0.73	11	0.91	WP_108352317.1
		bifunctional proline dehydrogenase/L-glutamate gamma-semialdehyde dehydrogenase PutA [Neisseria iguanae]	31.6	31.6	0.73	15	0.91	WP_106740835.1
		bifunctional proline dehydrogenase/L-glutamate gamma-semialdehyde dehydrogenase PutA [Neisseria sp. N95_16]	31.6	31.6	0.73	15	0.91	WP_095502922.1
		CocE/NonD family hydrolase [Mycobacterium palustre]	31.6	31.6	0.86	16	0.71	WP_085081377.1
		voltage-gated chloride channel protein [Gluconobacter thailandicus]	31.6	31.6	0.93	16	0.8	WP_061510463.1
2	FIGALVNALTRVLGK
		heme NO-binding protein [Amylibacter cionae]	32.9	32.9	0.66	5.5	1	WP_101655185.1
		hypothetical protein [Idiomarina xiamenensis]	32.9	32.9	0.86	5.5	0.85	WP_008487787.1
		MFS transporter [Janibacter sp. HTCC2649]	32.5	32.5	0.93	7.7	0.79	WP_009775562.1
		non-ribosomal peptide synthetase [Streptomyces sp. PAN_FS17]	32	32	0.73	11	0.91	WP_093748427.1
		non-ribosomal peptide synthetase [Streptomyces sp. KS_5]	32	32	0.73	11	0.91	WP_093868311.1
		murein biosynthesis integral membrane protein MurJ [Friedmanniella luteola]	32	32	0.73	11	0.91	WP_091416199.1
		hypothetical protein [Micromonospora sp. NRRL B-16802]	31.6	31.6	0.86	15	0.73	WP_053652752.1
		amidohydrolase [Streptomyces sp. NRRL F-2664]	31.6	31.6	0.86	16	0.73	WP_030766708.1
		hypothetical protein SF23_19600 [Streptomyces sp. MBRL 10]	31.6	31.6	0.86	16	0.73	KIX70292.1
		hypothetical protein SF23_19600 [Streptomyces sp. MBRL 10]	31.6	31.6	0.86	16	0.73	KIX70292.
3	FIGALVHALTGILGK
		hypothetical protein COB88_05010 [Flavobacteriales bacterium]	32.5	32.5	0.86	7.7	0.85	PCH87738.1
		hypothetical protein AK812_SmicGene2921 [Symbiodinium microadriaticum]	32	32	0.86	11	0.77	OLQ13061.1
		MULTISPECIES: hypothetical protein [Cyanothece]	32	32	0.8	11	0.83	WP_009543963.1
		unknown [Cyanothece sp. ATCC 51142]	32	32	0.8	11	0.83	ACB50481.1
		uncharacterized protein KUCA_T00001215001 [Kuraishia capsulata CBS 1993]	31.2	31.2	1	22	0.8	XP_022457260.1
		LysE family translocator [Pseudomonas mucidolens]	31.2	31.2	0.93	22	0.67	WP_084377339.1
		DUF808 domain-containing protein [Roseivirga ehrenbergii]	30.8	30.8	0.93	31	0.79	WP_062593084.1
		DUF808 domain-containing protein [Roseivirga seohaensis]	30.8	30.8	0.93	31	0.79	WP_053221863.1
		hypothetical protein PENANT_c049G05975 [Penicillium antarcticum]	30.3	30.3	0.6	44	1	OQD79529.1
		hypothetical protein HMPREF9240_01888 [Actinomyces neuii BVS029A5]	30.3	30.3	0.86	44	0.85	EJZ84991.1
4	LVPFIGRTLGGLLARFGK
		hypothetical protein VL12_06635 [Bacillus marisflavi]	37.5	37.5	0.94	0.2	0.71	KML33936.1
		hypothetical protein VL06_21880 [Bacillus marisflavi]	37.5	37.5	0.94	0.2	0.71	KMK99207.1
		hypothetical protein VL03_01665 [Bacillus marisflavi]	37.5	37.5	0.94	0.2	0.71	KMK97434.1
		FAD-dependent oxidoreductase [Bacillus marisflavi]	37.5	37.5	0.94	0.2	0.71	WP_053073102.1
		FAD-dependent oxidoreductase [Bacillus marisflavi]	37.5	37.5	0.94	0.2	0.71	WP_053072389.1
		FAD-dependent oxidoreductase [Bacillus marisflavi]	37.5	37.5	0.94	0.2	0.71	WP_053072043.1
		tetracycline resistance protein, class C [Clostridium magnum DSM 2767]	36.7	36.7	0.72	0.4	0.92	KZL90947.1
		MFS transporter [Clostridium magnum]	36.7	36.7	0.72	0.4	0.92	WP_066626287.1
		MFS transporter [Paenibacillus riograndensis]	36.7	36.7	0.72	0.4	0.92	WP_060863600.1
		tetracycline resistance MFS efflux pump [Paenibacillus sonchi]	36.7	36.7	0.72	0.4	0.92	WP_039832247.1
5	VPQLCFKFQKVIYCEINRTLPNEA
		DUF2334 domain-containing protein [Bacillus sp. Root920]	36.3	36.3	0.75	1.4	0.68	WP_056765222.1
		aminotransferase class I/II [Flavobacteriaceae bacterium CG17_big_fil_post_rev_8_21_14_2_50_33_15]	35	35	0.66	3.9	0.59	PIV94640.1
		PREDICTED: uncharacterized protein LOC106868339 [Octopus bimaculoides]	34.6	34.6	0.37	5.5	1	XP_014769032.1
		sugar isomerase [Flavobacterium spartansii]	34.1	34.1	0.62	7.7	0.67	WP_070905726.1
		biosynthetic-type acetolactate synthase large subunit [Methanomassiliicoccus luminyensis]	33.7	33.7	0.45	11	0.82	WP_026068987.1
		hypothetical protein RclHR1_15220006 [Rhizophagus clarus]	33.7	33.7	0.7	11	0.71	GBB88665.1
		L-threonylcarbamoyladenylate synthase [Prevotella ruminicola]	33.3	33.3	0.91	15	0.37	SHK52658.1
		threonylcarbamoyl-AMP synthase [Prevotella ruminicola]	33.3	33.3	0.91	15	0.37	WP_073206076.1
		MULTISPECIES: threonylcarbamoyl-AMP synthase [Prevotella]	33.3	33.3	0.91	15	0.37	WP_033149405.1
		threonylcarbamoyl-AMP synthase [Prevotella sp. MA2016]	33.3	33.3	0.91	15	0.37	WP_028912670.1
6	FSQLFFAWLLRLCRQ
		autophagy-related protein 9A [Onthophagus taurus]	35.4	35.4	0.66	0.68	0.9	XP_022914147.1
		NUDIX domain-containing protein [Vibrio ordalii]	35.4	35.4	0.73	0.68	0.91	WP_010320287.1
		hypothetical protein C8R27_14411 [Nitrosomonas ureae]	33.3	33.3	0.93	3.9	0.56	PXX08336.1
		hypothetical protein BSLG_02850 [Batrachochytrium salamandrivorans]	33.3	33.3	0.93	3.9	0.65	OON07735.1
		putative nicotinate-nucleotide adenylyltransferase [bacterium 42_11]	33.3	33.3	0.86	3.9	0.45	KUK14128.1
		hypothetical protein A1D16_20895 [Flavihumibacter sp. CACIAM 22H1]	33.3	33.3	0.73	3.9	0.82	KYP13121.1
		sugar transferase [Pleurocapsa sp. PCC 7319]	32.5	32.5	0.8	7.7	0.83	WP_019503762.1
		hypothetical protein [Burkholderia sp. JP2-270]	32.5	32.5	0.73	7.8	0.83	WP_111019504.1
		LOW QUALITY PROTEIN: ABC transporter C family member 8 [Citrus clementina]	32	32	0.8	11	0.67	XP_024036674.1
		hypothetical protein CUMW_037770 [Citrus unshiu]	32	32	0.8	11	0.67	GAY38584.1
7	GIVEAWPLR
		hypothetical protein [Sphingorhabdus sp. EL138]	29.9	29.9	1	20	0.89	WP_109355005.1
		hypothetical protein [Sphingorhabdus sp. Alg231-15]	29.9	29.9	1	20	0.89	WP_108811870.1
		hypothetical protein [Sphingorhabdus sp. YGSMI21]	29.9	29.9	1	20	0.89	WP_100095248.1
		hypothetical protein [Sphingomonadales bacterium EhC05]	29.9	29.9	1	20	0.89	WP_066742305.1
		hypothetical protein CBR_g11942 [Chara braunii]	29.1	29.1	1	39	0.89	GBG72364.1
		hypothetical protein CBR_g48527 [Chara braunii]	29.1	29.1	1	39	0.89	GBG88915.1
		ATP-binding protein [Paraburkholderia sprentiae]	28.6	28.6	1	55	0.82	WP_027196500.1
		hypothetical protein LIPSTDRAFT_4187 [Lipomyces starkeyi NRRL Y-11557]	28.6	28.6	1	55	0.82	ODQ72815.1
		PREDICTED: E3 ubiquitin-protein ligase RNF213 [Lepidothrix coronata]	28.2	28.2	0.88	78	0.88	XP_017667596.1
		E3 ubiquitin-protein ligase RNF213 [Manacus vitellinus]	28.2	28.2	0.88	78	0.88	XP_017928801.1
8	NNLRHIVAWCKNRNYSLAVCARFKPQ
		glycosyltransferase [Roseovarius lutimaris]	32.9	32.9	0.42	28	0.73	WP_092842255.1
		hypothetical protein ANCCAN_23253 [Ancylostoma caninum]	32.5	32.5	0.34	37	0.89	RCN30978.1
		hypothetical protein ANCCAN_07916 [Ancylostoma caninum]	32.5	32.5	0.34	38	0.89	RCN46050.1
		hypothetical protein ANCDUO_00985 [Ancylostoma duodenale]	32.5	32.5	0.34	38	0.89	KIH68676.1
		hypothetical protein BZG36_03003 [Bifiguratus adelaidae]	32.5	32.5	0.42	38	0.82	OZJ03793.1
		ferrochelatase [Bdellovibrionales bacterium RIFOXYD1_FULL_44_7]	32.5	32.5	0.5	38	0.77	OFZ83574.1
		hypothetical protein ANCCAN_11247 [Ancylostoma caninum]	32.5	32.5	0.34	39	0.89	RCN42764.1
		BOP1NT-domain-containing protein [Testicularia cyperi]	32.5	32.5	0.5	39	0.77	PWZ02002.1
		Tubby, C-terminal domain and WD40 repeat and WD40/YVTN repeat-like-containing domain and WD40-repeat-containing domain and Tubby C-terminal-like domain-containing protein [Strongyloides ratti]	32.5	32.5	0.73	39	0.58	XP_024507013.1
		hypothetical protein [Prevotella sp. P2-180]	32	32	0.5	51	0.69	WP_094383181.1
9	NLLGFLQGAKDILKECEADNYQGWLCESYKPQ
		putative uncharacterized protein [Coprobacillus sp. CAG:826]	32.7	32.7	0.78	6.8	0.52	CDD92456.1
10	FLPLVLGKTHSEQAEILSWKSSNVEYHLPKCTTDV
		No significant similarity found
11	FLPLIAGLWVNCSANNPKMLKLWK
		trypsin family protein [Photobacterium leiognathi]	33.7	33.7	0.58	10	0.67	WP_023933094.1
		peptidylprolyl isomerase [Bacteroidetes bacterium HGW-Bacteroidetes-16]	33.7	33.7	0.58	11	0.65	PKP32464.1
		hypothetical protein A2W85_01610 [Bacteroidetes bacterium GWF2_41_31]	33.7	33.7	0.58	11	0.65	OFY50678.1
		hypothetical protein [Photobacterium leiognathi]	33.7	33.7	0.58	11	0.67	WP_107175118.1
		hypothetical protein [Photobacterium leiognathi]	33.7	33.7	0.58	11	0.67	WP_107216475.1
		hypothetical protein [Photobacterium leiognathi]	33.7	33.7	0.58	11	0.67	WP_107278540.1
		hypothetical protein [Photobacterium leiognathi]	33.7	33.7	0.58	11	0.67	WP_107184199.1
		hypothetical protein [Photobacterium leiognathi]	33.7	33.7	0.58	11	0.67	WP_107233829.1
		hypothetical protein CRG86_016375 [Photobacterium leiognathi]	33.7	33.7	0.58	11	0.67	PHZ59088.1
		hypothetical protein [Photobacterium leiognathi]	33.7	33.7	0.58	11	0.67	WP_061012932.1
12	FLPICDKSALRFVGKV
		AAA domain, dynein subfamily protein [Tetrahymena thermophila SB210]	32.5	32.5	0.75	9.2	0.83	XP_001008086.2
		uncharacterized protein LOC106154850 isoform X2 [Lingula anatina]	31.6	31.6	0.81	18	0.6	XP_013384819.1
		uncharacterized protein LOC106156627 [Lingula anatina]	31.6	31.6	0.81	18	0.6	XP_013387419.1
		uncharacterized protein LOC106154850 isoform X1 [Lingula anatina]	31.6	31.6	0.81	18	0.6	XP_013384818.1
		DNA cross-link repair 1A protein [Trypanosoma grayi]	30.3	30.3	0.81	52	0.73	XP_009306439.1
		putative conserved NUDIX hydrolase [Trypanosoma vivax Y486]	29.9	29.9	0.93	74	0.73	CCC48426.1
		ATP-binding cassette domain-containing protein [Phascolarctobacterium faecium]	29.9	29.9	0.81	74	0.58	WP_113077354.1
		ABC-2 type transport system ATP-binding protein/lipopolysaccharide transport system ATP-binding protein [Phascolarctobacterium faecium DSM 14760]	29.9	29.9	0.81	74	0.58	RAS55907.1
		aBC transporter related [Phascolarctobacterium sp. CAG:207]	29.9	29.9	0.81	74	0.58	CDB46408.1
		hypothetical protein [Azoarcus tolulyticus]	29.9	29.9	0.68	74	0.82	WP_076601972.1
13	EMPMKKKEETIQKKGMLKWKTIFTSHCWSFE
		No significant similarity found
14	RGLLDPITGLVGGLLR	collagen-like protein [Sulfitobacter pseudonitzschiae]	38	1483	0.87	0.1	0.86	WP_089419393.1
		hylareleasin 4 [Hyla simplex]	37.5	37.5	1	0.15	0.75	AEJ35102.1
		hylareleasin 6 [Hyla simplex]	37.5	37.5	0.93	0.15	0.8	AEJ35104.1
		hypothetical protein ALFP_2648 [Alcaligenes faecalis]	37.1	251	0.87	0.2	0.86	ARP54535.1
		membrane protein [Alcaligenes faecalis subsp. faecalis NBRC 13111]	37.1	251	0.87	0.2	0.86	GAU74170.1
		hypothetical protein [Alcaligenes faecalis]	37.1	251	0.87	0.2	0.86	WP_086046285.1
		hypothetical protein [Alcaligenes faecalis]	37.1	251	0.87	0.2	0.86	WP_096917427.1
		hypothetical protein [Alcaligenes faecalis]	37.1	251	0.87	0.2	0.86	WP_109088622.1
		hypothetical protein [Alcaligenes faecalis]	37.1	251	0.87	0.2	0.86	WP_088450595.1
		hypothetical protein [Alcaligenes faecalis]	37.1	251	0.87	0.2	0.86	WP_026483239.1
<80% identity to proteins stored at NCBI database
15	FLGFVGQALNALLGKLGK
		NADH-quinone oxidoreductase subunit L [Dissulfuribacter thermophilus]	35.4	35.4	1	1.1	0.74	WP_067619512.1
		hypothetical protein [Oceanobacillus sp. Castelsardo]	33.3	33.3	0.88	6.4	0.75	WP_082918129.1
		NADH-quinone oxidoreductase subunit L [candidate division Zixibacteria bacterium RBG_16_48_11]	33.3	33.3	1	6.4	0.68	OGC86766.1
		RecName: Full=Temporin-1ITa	31.6	31.6	0.88	8.2	0.69	C0HL49.1
		MFS transporter [Bradyrhizobium sp. th.b2]	32.9	32.9	0.72	9.1	0.86	WP_063618974.1
		hypothetical protein [Mycobacterium sp. ACS1612]	32.9	32.9	0.66	9.1	0.92	WP_067810428.1
		hypothetical protein [Tsukamurella tyrosinosolvens]	32	32	0.55	18	1	WP_068741817.1
		permease [Rubrivirga marina]	31.6	31.6	0.72	26	0.85	WP_095512088.1
		ABC transporter permease [Haematobacter massiliensis]	31.2	31.2	0.77	34	0.67	OWJ81415.1
		ABC transporter permease subunit [Haematobacter massiliensis]	31.2	31.2	0.77	36	0.67	WP_035709754.1
16	FLPAIAGILSQIFGK
		RecName: Full=Hemolytic protein A1	40.1	40.1	0.86	0.002	0.92	P32415.1
		temporin-1Ee precursor [Pelophylax esculentus]	35	35	1	0.99	0.73	AMB66606.1
		HdeD family acid-resistance protein [Trichormus variabilis]	34.6	34.6	0.86	1.4	0.85	WP_011319227.1
		sodium:glutamate symporter [Brevibacillus panacihumi]	32.9	32.9	0.93	5.5	0.75	WP_023554237.1
		hypothetical protein ACHHYP_05282 [Achlya hypogyna]	32.5	32.5	0.8	7.7	0.83	OQR90759.1
		temporin-SHe precursor [Pelophylax saharicus]	32.5	32.5	1	7.8	0.67	CBH19885.1
		hypothetical protein [Ruminococcus sp. AT10]	32	32	0.73	11	0.91	WP_059068411.1
		Bcr/CflA family efflux MFS transporter [Phaeobacter gallaeciensis]	32	32	0.8	11	0.83	WP_065270759.1
		siderophore-interacting protein [Pseudomonas wadenswilerensis]	32	32	0.73	11	0.91	WP_115087959.1
		glycosyltransferase family 2 protein [Paenibacillus crassostreae]	32	32	0.86	11	0.79	WP_068658855.1
17	FFPAFLKVAAKVVPSIICSITKNVET
		RecName: Full=Brevinin-1R	50.7	50.7	0.84	2e-06	0.73	P86027.1
		RecName: Full=Brevinin-1Ea [Pelophylax esculentus]	49.4	49.4	0.84	6e-06	0.73	P40835.1
		RecName: Full=Brevinin-1S; Flags: Precursor	48.1	48.1	0.84	0.0001	0.68	Q2UXV9.1
		brevinin-1-01 [Amolops sp. 'jingdongensis']	47.3	47.3	0.84	0.0002	0.68	AEN14477.1
		brevinin-1EV1 [Odorrana exiliversabilis]	41.8	41.8	0.76	0.02	0.65	AIU99949.1
		RecName: Full=Brevinin-1HSa	40.1	40.1	0.84	0.023	0.59	P0C8S7.1
		RecName: Full=Brevinin-1SY [Rana sylvatica]	38.8	38.8	0.69	0.069	0.64	P82871.1
		RecName: Full=Brevinin-1JDc [Odorrana jingdongensis]	38.8	38.8	0.84	0.069	0.64	B3A0N0.1
		RecName: Full=Brevinin-1HSb	38	38	0.84	0.14	0.59	P0C8S8.1
		RecName: Full=Ranatuerin-4	37.5	37.5	0.69	0.21	0.64	P82819.1
18	IVPILLGVVPQLVCAITKKC
		RecName: Full=Brevinin-1ITa	49.4	49.4	1	2e-06	0.8	C0HL47.1
		RecName: Full=Brevinin-1ITb	47.3	47.3	1	1e-05	0.75	C0HL48.1
		RecName: Full=Brevinin-1T [Rana temporaria]	39.2	39.2	0.9	0.017	0.72	P82232.1
		MFS transporter [Bradyrhizobium sp. TSA1]	34.1	34.1	0.5	4.4	1	WP_100180509.1
		brevinin-1-01 [Amolops sp. 'jingdongensis']	33.7	33.7	0.65	5.9	0.77	AEN14477.1
		brevinin-1HB4 [Pelophylax hubeiensis]	33.7	33.7	0.65	5.9	0.77	AIU99893.1
		MULTISPECIES: hypothetical protein [Corynebacterium]	33.7	33.7	0.8	6	0.68	WP_023021061.1
		UPF0481 protein At3g47200 [Ricinus communis]	33.3	33.3	0.65	8.7	0.79	XP_002515544.1
		ABC transporter ATP-binding protein/permease [Ochrobactrum haematophilum]	33.3	33.3	0.8	8.7	0.69	WP_109366522.1
		RecName: Full=Brevinin-1La [Rana luteiventris]	32.5	32.5	0.6	8.8	0.83	P82825.1
19	IIPLLLGKVVCAITKKC
		RecName: Full=Brevinin-1ITa	36.3	36.3	1	0.15	0.65	C0HL47.1
		RecName: Full=Jingdongin-1-MT1; Flags: Precursor	36.7	36.7	0.88	0.34	0.73	E1B245.1
		RecName: Full=Brevinin-1AVb [Rana arvalis]	34.1	34.1	0.94	0.8	0.63	P86160.1
		RecName: Full=Brevinin-1ITb	34.1	34.1	1	1	0.6	C0HL48.1
		DUF2892 domain-containing protein [Arcobacter sp. FW59]	33.7	33.7	1	3.8	0.62	WP_113909852.1
		DUF2892 domain-containing protein [Arcobacter sp. CECT 9230]	33.7	33.7	1	3.8	0.62	WP_113894097.1
		DUF2892 domain-containing protein [Arcobacter canalis]	33.3	33.3	1	5.4	0.59	WP_099333452.1
		RecName: Full=Jingdongin-1; Flags: Precursor	33.3	33.3	0.88	5.4	0.67	K7ZGS2.1
		jingdongin-1-GN1 antimicrobial peptide precursor [Amolops granulosus]	33.3	33.3	0.88	5.4	0.67	ADM34225.1
		brevinin-1-01 [Amolops sp. 'jingdongensis']	32.9	32.9	1	7.6	0.65	AEN14477.1
20	LVPMFLSKLICFITKKC
		RecName: Full=Jingdongin-1; Flags: Precursor	36.3	36.3	0.88	0.48	0.73	K7ZGS2.1
		RecName: Full=Jingdongin-1-MT1; Flags: Precursor	36.3	36.3	0.88	0.48	0.73	E1B245.1
		RecName: Full=Brevinin-1ITb	34.6	34.6	0.94	0.7	0.65	C0HL48.1
		jingdongin-1-GN1 antimicrobial peptide precursor [Amolops granulosus]	33.7	33.7	0.88	3.8	0.73	ADM34225.1
		RecName: Full=Brevinin-1AVb [Rana arvalis]	32	32	0.94	5.3	0.63	P86160.1
		RecName: Full=Brevinin-1ITa	32	32	0.94	6.7	0.6	C0HL47.1
		hypothetical protein [Butyrivibrio sp. MC2021]	32.5	32.5	0.64	11	0.83	WP_051545257.1
		hypothetical protein [Butyrivibrio sp. AE3009]	32.5	32.5	0.64	11	0.83	WP_022778850.1
		uncharacterized protein LOC6650911 isoform X2 [Drosophila willistoni]	32.5	32.5	0.64	11	0.77	XP_023036051.1
		thioredoxin domain-containing protein isoform X1 [Drosophila willistoni]	32.5	32.5	0.64	11	0.77	XP_002072973.1
21	GLEVLGKILSGILGK	amidohydrolase [Lentzea flaviverrucosa]	33.3	33.3	0.86	3.9	0.85	WP_090065413.1
		Imidazolonepropionase [Lentzea flaviverrucosa]	33.3	33.3	0.86	3.9	0.85	SER16726.1
		PKS-like enzyme, putative [Aspergillus flavus NRRL3357]	31.6	31.6	0.93	15	0.55	XP_002376297.1
		hypothetical protein [[Clostridium] citroniae]	31.6	31.6	0.73	16	0.91	WP_007857945.1
		hypothetical protein [[Clostridium] citroniae]	31.6	31.6	0.73	16	0.91	WP_048930335.1
		hypothetical protein [Clostridium sp. FS41]	31.6	31.6	0.73	16	0.91	WP_045092569.1
		preprotemporin-1CEf [Rana chensinensis]	31.6	31.6	0.93	16	0.79	ADD51565.1
		temporin-KK1 [Rana kukunoris]	31.6	31.6	0.93	16	0.79	AIU99889.1
		MULTISPECIES: hypothetical protein [Nostocales]	30.8	30.8	1	31	0.73	WP_096582335.1
		hypothetical protein [Chryseobacterium sp. YR459]	30.3	30.3	0.8	44	0.65	WP_047379027.1
22	LLGAALSALSSVIPSVISWFQKG
		LysR family transcriptional regulator [Nitratireductor pacificus]	38	38	0.73	0.31	0.72	WP_008597383.1
		ABC transporter permease [Pseudanabaena sp.]	36.3	36.3	0.82	1.2	0.7	PZV18810.1
		DMT family transporter [Nocardia sp. NRRL S-836]	35.8	35.8	0.69	1.7	0.63	WP_082372839.1
		hypothetical protein ADL03_02120 [Nocardia sp. NRRL S-836]	35.8	35.8	0.69	1.7	0.63	KOV89792.1
		ATP-binding protein [Lentzea flaviverrucosa]	35.8	35.8	0.78	1.7	0.67	WP_090063218.1
		phage tail protein [Staphylococcus saprophyticus]	35	80	0.69	3.4	0.73	WP_069796312.1
		RecName: Full=Melittin-related peptide [Rana arvalis]	33.7	33.7	0.73	3.6	0.65	P86158.1
		MFS transporter [Burkholderia cepacia]	34.6	34.6	0.86	4.8	0.48	WP_059585998.1
		multidrug resistance efflux transporter family protein [Bacillus luciferensis]	34.1	34.1	0.52	6.7	0.83	WP_088070926.1
		hypothetical protein [Mariniblastus fucicola]	34.1	34.1	0.78	6.7	0.68	WP_075085803.1
23	LANRAARNTSQNVLNAITCTL
		Ranacyclin-2AM protein [Rana amurensis]	49	49	0.9	3e-05	0.79	AEP84615.1
		Ranacyclin-2AM protein [Rana amurensis]	46	46	0.85	0.0003	0.78	AEP84614.1
		universal stress protein [Winogradskyella psychrotolerans]	36.3	36.3	0.8	0.91	0.76	WP_020894310.1
		pisatin demethylase / cytochrome p450 monooxygenase [Fusarium sp. FIESC_12]	34.6	34.6	0.71	3.6	0.73	RFN55160.1
		hypothetical protein FIESC28_01935 [Fusarium sp. FIESC_28]	34.6	34.6	0.71	3.6	0.73	RBR25326.1
		hypothetical protein BGP25_05360 [Xanthomonadales bacterium 63-13]	34.1	34.1	0.61	5.1	0.77	OJY94419.1
		divalent metal cation transporter [Saccharopolyspora erythraea]	34.1	34.1	0.8	5.1	0.61	WP_011873727.1
		manganese transporter [Saccharopolyspora erythraea D]	34.1	34.1	0.8	5.1	0.61	EQD84123.1
		NRAMP (natural resistance-associated macrophage protein)-like metal ion transporter [Saccharopolyspora erythraea NRRL 2338]	34.1	34.1	0.8	5.1	0.61	PFG95594.1
		hypothetical protein A3F68_04265 [Acidobacteria bacterium RIFCSPLOWO2_12_FULL_54_10]	33.3	33.3	0.61	10	0.85	OFV98330.1
24	ADFLDKLRNFAAKNLQNKASL
		RecName: Full=Brevinin-2Ej	37.5	37.5	0.85	0.17	0.67	P86152.1
		UBX domain-containing protein [Trichophyton equinum CBS 127.97]	36.3	36.3	1	0.91	0.67	EGE05904.1
		UBX domain-containing protein [Trichophyton tonsurans CBS 112818]	36.3	36.3	1	0.91	0.67	EGD97419.1
		UBX domain-containing protein [Trichophyton mentagrophytes]	36.3	36.3	1	0.91	0.67	GBF61062.1
		hypothetical protein H101_02862 [Trichophyton interdigitale H6]	36.3	36.3	1	0.91	0.67	EZF33579.1
		FAD-dependent oxidoreductase [Helicobacter muridarum]	35.4	35.4	0.66	1.8	0.8	WP_034558400.1
		L-serine ammonia-lyase [Actibacterium pelagium]	35.4	35.4	0.9	1.8	0.67	WP_095594934.1
		reducing type I polyketide synthase [Peltigera membranacea]	35.4	35.4	0.61	1.8	0.85	AEE65373.1
		redox-regulated ATPase YchF [Hydrogenophaga sp. RAC07]	34.6	34.6	0.71	3.6	0.73	WP_069047886.1
		redox-regulated ATPase YchF [Hydrogenophaga sp. Root209]	34.6	34.6	0.71	3.6	0.73	WP_056268013.1
25	EMLRKKEETIQKKGMLKWKNDFYQSLLEF
		pleurain-D2 antimicrobial peptide precursor [Nidirana pleuraden]	64.7	64.7	1	1e-10	0.72	ABX58954.1
		hypothetical protein [Amolops granulosus]	60.4	60.4	0.96	7e-09	0.63	ADM34232.1
		pleurain-k antimicrobial peptide precursor [Nidirana pleuraden]	44.8	44.8	0.58	0.002	0.76	ABX58841.1
		hypothetical protein T12_5839 [Trichinella patagoniensis]	41.8	41.8	0.48	0.02	0.86	KRX87231.1
		MULTISPECIES: hypothetical protein [Citrobacter freundii complex]	38	38	0.48	0.67	0.71	WP_088168986.1
		nigrocin-7N protein precursor [Pelophylax nigromaculatus]	36.7	36.7	0.82	1.5	0.6	AEM68221.1
		nigrocin-7N protein precursor [Pelophylax nigromaculatus]	36.7	36.7	0.82	1.5	0.6	AEM68220.1
		nigrocin-7N protein precursor [Pelophylax nigromaculatus]	36.7	36.7	0.82	1.5	0.6	AEM68219.1
		nigrocin-7N protein precursor [Pelophylax nigromaculatus]	36.7	36.7	0.82	1.5	0.6	AEM68223.1
		hypothetical protein DDB_G0288139 [Dictyostelium discoideum AX4]	36.3	36.3	0.75	2.5	0.52	XP_636862.1
100 % identity to proteins stored at NCBI database with <70% query cover
26	QKTYNRRPPGWSLYVFHQQISNLELEVI	(Arg0, Trp5, Leu8)-bradykinin precusor [Pelophylax esculentus]	44.3	44.3	0.42	0.003	1	CBV36943.1
		hypothetical protein CP532_6867 [Ophiocordyceps sp. 'camponoti-leonardi']	34.6	34.6	0.46	8.9	0.77	RDA82795.1
		hypothetical protein GLAREA_10321 [Glarea lozoyensis ATCC 20868]	33.7	33.7	0.53	17	0.73	XP_008078562.1
		hypothetical protein AURDEDRAFT_165881 [Auricularia subglabra TFB-10046 SS5]	33.7	33.7	0.67	18	0.5	EJD45008.1
		ABC transporter permease [Sulfurimonas sp. RIFOXYD2_FULL_37_8]	33.3	33.3	0.46	24	0.77	OHE21093.1
		hypothetical protein CVU09_01790 [Bacteroidetes bacterium HGW-Bacteroidetes-4]	33.3	33.3	0.92	25	0.41	PKP11588.1
		hypothetical protein CC1G_01563 [Coprinopsis cinerea okayama7#130]	32.9	32.9	0.89	35	0.46	XP_001833886.1
		PREDICTED: putative epidermal cell surface receptor isoform X3 [Fopius arisanus]	32.9	32.9	0.5	35	0.79	XP_011307752.1
		PREDICTED: putative epidermal cell surface receptor isoform X2 [Fopius arisanus]	32.9	32.9	0.5	35	0.79	XP_011307744.1
		PREDICTED: putative epidermal cell surface receptor isoform X1 [Fopius arisanus]	32.9	32.9	0.5	35	0.79	XP_011307736.1
27	FVPLLVSKLVCVVTKNVRIWKLELEII	RecName: Full=Brevinin-1AVb [Rana arvalis]	49.8	49.8	0.55	2e-06	1	P86160.1
		DNA (cytosine-5-)-methyltransferase [Staphylococcus schweitzeri]	35.4	35.4	0.44	4	0.83	WP_047447962.1
		DNA-cytosine methyltransferase [Staphylococcus schweitzeri]	35.4	35.4	0.44	4	0.83	CDR65791.1
		histidine kinase [filamentous cyanobacterium CCP4]	33.7	33.7	0.55	15	0.67	PSN77949.1
		GAF domain-containing protein [Nodosilinea nodulosa]	33.7	33.7	0.55	16	0.67	WP_017299568.1
		GAF domain-containing protein [Leptolyngbya sp. KIOST-1]	33.7	33.7	0.55	16	0.67	WP_035986715.1
		GAF domain-containing protein [filamentous cyanobacterium CCP3]	33.7	33.7	0.55	16	0.67	WP_106921674.1
		GAF domain-containing protein [filamentous cyanobacterium CCT1]	33.7	33.7	0.55	16	0.67	WP_106903362.1
		MFS transporter [Lysinibacillus fusiformis]	33.3	33.3	0.85	22	0.48	WP_009370507.1
		MFS transporter [Lysinibacillus fusiformis]	33.3	33.3	0.85	22	0.48	WP_004232820.1
28	FVPLLVSKLVCVVTKNVRTLET	RecName: Full=Brevinin-1AVb [Rana arvalis]	49.8	49.8	0.68	1e-06	1	P86160.1
		cell division protein FtsQ [Nocardiopsis sp. NRRL B-16309]	32.9	32.9	0.63	16	0.79	WP_053620154.1
		bifunctional phosphopantothenoylcysteine decarboxylase/phosphopantothenate--cysteine ligase CoaBC [Brachyspira alvinipulli]	32.9	32.9	0.9	16	0.42	WP_028330418.1
		MULTISPECIES: Lrp/AsnC family transcriptional regulator [Exiguobacterium]	32.5	32.5	0.5	23	0.91	WP_015880621.1
		MULTISPECIES: Lrp/AsnC family transcriptional regulator [Exiguobacterium]	32.5	32.5	0.5	23	0.91	WP_074034785.1
		Lrp/AsnC family transcriptional regulator [Exiguobacterium sp. NG55]	32.5	32.5	0.5	23	0.91	WP_031424547.1
		Lrp/AsnC family transcriptional regulator [Exiguobacterium marinum]	32.5	32.5	0.5	23	0.91	WP_026824424.1
		Lrp/AsnC family transcriptional regulator [Exiguobacterium chiriqhucha]	32.5	32.5	0.5	23	0.91	WP_021065354.1
		phosphopantothenoylcysteine decarboxylase phosphopantothenate cysteine ligase [Brachyspira sp. CAG:700]	32.5	32.5	0.95	23	0.41	CCY77158.1
		MFS transporter [Jiangella alba]	32.5	32.5	0.63	23	0.79	WP_069111567.1
29	FLPIVTNLLLRFVG	mfsd1 [Enterocytozoon hepatopenaei]	32	32	0.71	9.2	0.9	OQS54646.1
		temporin-1Sb precursor [Pelophylax saharicus]	32	32	0.64	9.4	1	CAO77283.1
		SusC/RagA family TonB-linked outer membrane protein [Aquimarina longa]	31.2	31.2	0.85	18	0.67	WP_082422382.1
		DUF490 domain-containing protein [Candidatus Baumannia cicadellinicola]	31.2	53	0.78	18	1	WP_011520767.1
		DEAD/DEAH box helicase [Pseudomonas asturiensis]	31.2	31.2	0.71	18	0.9	WP_084537052.1
		HAMP domain-containing protein [Cupriavidus taiwanensis]	31.2	31.2	1	18	0.79	WP_116337229.1
		HAMP domain-containing protein [Cupriavidus taiwanensis]	31.2	31.2	1	18	0.79	WP_116378831.1
		HAMP domain-containing protein [Cupriavidus taiwanensis]	31.2	31.2	1	18	0.79	WP_116295492.1
		methyl-accepting chemotaxis protein [Cupriavidus taiwanensis]	31.2	31.2	1	18	0.79	WP_116309298.1
		HAMP domain-containing protein [Cupriavidus taiwanensis]	31.2	31.2	1	18	0.79	WP_116369934.1
